# Supplementary material for: Welcoming Neighbour or Inhospitable Host? Selective Second Metal Binding in 5- and 6-Phospha-Substituted Bpy Ligands
Source: Molecules. 2024 Mar 5;29(5):1150. doi: 10.3390/molecules29051150 (PMC10933870; doi:10.3390/molecules29051150)
Supplement: Supplementary file 1 [file molecules-29-01150-s001.zip]

Archive with 1 entries (1 files):
- molecules-2868087-supplementary.pdf
